# Supplementary material for: Metabolites from Bacillus subtilis J-15 Affect Seedling Growth of Arabidopsis thaliana and Cotton Plants
Source: Plants (Basel). 2022 Nov 23;11(23):3205. doi: 10.3390/plants11233205 (PMC9739671; doi:10.3390/plants11233205)
Supplement: Supplementary file 1 [file plants-11-03205-s001.zip]

Archive with 1 entries (1 files):
- plants-2023399-supplementary.pdf
